# Supplementary material for: F-Box Protein 43, Stabilized by N6-Methyladenosine Methylation, Enhances Hepatocellular Carcinoma Cell Growth and Invasion via Promoting p53 Degradation in a Ubiquitin Conjugating Enzyme E2 C-Dependent Manner
Source: Cancers (Basel). 2023 Feb 2;15(3):957. doi: 10.3390/cancers15030957 (PMC9913344; doi:10.3390/cancers15030957)
Supplement: Supplementary file 1 [file cancers-15-00957-s001.zip]

Archive with 1 entries (1 files):
- cancers-2132595-supplementary.pdf
